# Supplementary material for: MBD3 Localizes at Promoters, Gene Bodies and Enhancers of Active Genes
Source: PLoS Genet. 2013 Dec 26;9(12):e1004028. doi: 10.1371/journal.pgen.1004028 (PMC3873231; doi:10.1371/journal.pgen.1004028)
Supplement: Table S4 — Quality control of MNase-seq data. (XLSX) [file pgen.1004028.s010.xlsx]

## Sheet: Sheet1
sample	uniquely mapped	read pairs after deduplication		sample	uniquely mapped, deduplicated	fragment size 120-180
	read pairs				read pairs
shLuc.rep1	90194799	86897824	0.963	shLuc.rep1	86897824	81635727	0.939
shLuc.rep2	82047430	79349788	0.967	shLuc.rep2	79349788	75591032	0.953
shMBD3.rep1	89414408	86299435	0.965	shMBD3.rep1	86299435	81313658	0.942
shMBD3.rep2	83091645	78986607	0.951	shMBD3.rep2	78986607	75508847	0.944
