# Supplementary material for: MBD3 Localizes at Promoters, Gene Bodies and Enhancers of Active Genes
Source: PLoS Genet. 2013 Dec 26;9(12):e1004028. doi: 10.1371/journal.pgen.1004028 (PMC3873231; doi:10.1371/journal.pgen.1004028)
Supplement: Table S5 — Quality control of MBD3 ChIP-seq data. Ours and recently published MBD3 ChIP-seq data (GSM1006708, GSM786608, GSM786609, GSM972974, and GSM972974) were mapped with Bowtie (v0.12.8 employing parameter; -m 1) to identify reads mapped to unique genomic locations. (XLSX) [file pgen.1004028.s011.xlsx]

## Sheet: Sheet1
Cell type	Note	Source	Read length	genome	Raw read counts	Reads passing Q20 filter		ambiguously-mapped reads		unmapped reads		uniquely-mapped reads		passing deduplication
						Reads counts	%	Reads counts	%	Reads counts	%	Reads counts	%	Reads counts	%
HeLa	MBD3-V5	Günther et al., NAR 2013	36	hg19	28699633	28593339	0.9963	6820019	0.23852	7727731	0.27026	14045589	0.49122	11185418	0.79637
ES	Mbd3 rep1 ChIP	Yildirim et al., Cell 2011	36	mm9	15938352	15605493	0.97912	789072	0.05056	12880510	0.82538	1935911	0.12405	1841498	0.95123
ES	Mbd3 rep2 ChIP	Yildirim et al., Cell 2011	36	mm9	22291993	22119921	0.99228	5804777	0.26242	2921353	0.13207	13393791	0.60551	11708870	0.8742
ES	MBD3_bio	Baubec et al., Cell 2013	50	mm9	26313382	15496066	0.5889	858726	0.05542	12238328	0.78977	2399012	0.15481	1847966	0.7703
ES	MBD3_bio	Baubec et al., Cell 2013	50	mm9	45427451	23429910	0.51577	970860	0.04144	19738101	0.84243	2720949	0.11613	1819349	0.66865
MCF7	input_1	This study	36	hg19	30209027	28659731	0.94871	7200345	0.25124	749200	0.02614	20710186	0.72262	17777068	0.85837
MCF7	MBD3_1	This study	36	hg19	37467955	33566719	0.89588	8685540	0.25875	893296	0.02661	23987883	0.71463	21307497	0.88826
MCF7	input_2	This study	36	hg19	39641585	34778303	0.87732	8761039	0.25191	783020	0.02251	25234244	0.72557	21338801	0.84563
MCF7	MBD3_2	This study	36	hg19	33151485	31102779	0.9382	7622709	0.24508	773162	0.02486	22706908	0.73006	18820444	0.82884
MDA231	input rep1_1	This study	36	hg19	23001781	21318546	0.92682	4848788	0.22744	354656	0.01664	16115102	0.75592	15005774	0.93116
MDA231	input rep1_2	This study	36	hg19	5948979	5947229	0.99971	1359984	0.22868	116755	0.01963	4470490	0.75169	4451802	0.99582
MDA231	MBD3 rep1_1	This study	36	hg19	20256191	18821937	0.92919	4299033	0.22841	443568	0.02357	14079336	0.74803	13384679	0.95066
MDA231	MBD3 rep1_2	This study	36	hg19	7784432	7780472	0.99949	1793043	0.23045	187509	0.0241	5799920	0.74545	5748426	0.99112
MDA231	input rep2	This study	36	hg19	5092146	5088916	0.99937	1259099	0.24742	94403	0.01855	3735414	0.73403	3649059	0.97688
MDA231	MBD3 rep2_1	This study	36	hg19	3307346	3306407	0.99972	1029957	0.3115	77842	0.02354	2198608	0.66495	2173393	0.98853
MDA231	MBD3 rep2_2	This study	50	hg19	11333764	11319227	0.99872	2489044	0.2199	835621	0.07382	7994562	0.70628	7720617	0.96573
